# Supplementary material for: Environment Constrains Fitness Advantages of Division of Labor in Microbial Consortia Engineered for Metabolite Push or Pull Interactions
Source: mSystems. 2022 Jun 28;7(4):e00051-22. doi: 10.1128/msystems.00051-22 (PMC9426560; doi:10.1128/msystems.00051-22)
Supplement: TABLE S1 [file msystems.00051-22-s0002.xlsx]

## Sheet: Sheet1
Table S1
1	R1	ATP + GLC ==> G6P
2	R2	G6P <==> F6P
3	R3	ATP + F6P ==> FDP
5	R5	FDP <==> DHAP + GA3P
7	R7	DHAP <==> GA3P
8	R8	GA3P <==> NADH + 13DPG
9	R9	13DPG <==> ATP + 3PG
10	R10	3PG <==> 2PG
12	R12	2PG <==> PEP
13	R13	PEP ==> ATP + PYR
15	R15	PYR ==> NADH + CO2 + ACCOA
16	R16	MAL ==> NADPH + PYR + CO2
17	R17	MAL ==> NADH + PYR + CO2
18	R18	ATP + OAA ==> PEP + CO2
19	R19	FDP ==> F6P
21	R21	2 ATP + PYR ==> PEP
22	R22	G6P <==> NADPH + D6PGL
23	R23	D6PGL ==> 6PGC
24	R24	6PGC ==> NADPH + CO2 + RL5P
25	R25	RL5P <==> R5P
27	R27	RL5P <==> X5P
28	R28	R5P + X5P <==> GA3P + S7P
30	R30	X5P + E4P <==> F6P + GA3P
32	R32	GA3P + S7P <==> F6P + E4P
34	R34	ACCOA + OAA ==> CIT
36	R36	CIT <==> ICIT
40	R40	ICIT ==> NADPH + CO2 + AKG
41	R41	AKG ==> NADH + CO2 + SUCCOA
42	R42	SUCCOA <==> ATP + SUCC
43	R43	SUCC + Q <==> FUM + QH2
45	R45	FUM <==> MAL
48	R48	MAL <==> NADH + OAA
49	R49	MAL + Q ==> OAA + QH2
50	R50	ICIT <==> SUCC + GLX
51	R51	ACCOA + GLX ==> MAL
52	R52	PEP + CO2 ==> OAA
53	R53	NADH + Hxt ==> NADPH
54	R54	NADPH ==> NADH
55	R55	4 Hxt ==> ATP
56	R56	NADH + Q ==> QH2 + 4 Hxt
57	R57	NADH + Q ==> QH2
58	R58	QH2 + 0.5 O2 ==> Q + 4 Hxt
59	R59	QH2 + 0.5 O2 ==> Q + 2 Hxt
61	R61	PYR + Q ==> CO2 + QH2 + AC
64	R64	PYR ==> ACCOA + FOR
66	R66	FOR ==> NADH + CO2
69	R69	2 NADH + ACCOA ==> ETH
74	R74	ACCOA ==> ATP + AC
79	R79	2 ATP + AC ==> ACCOA
81	R81	LAC <==> NADH + PYR
82	R82	6PGC ==> 2KD6PG
83	R83	2KD6PG ==> GA3P + PYR
84	R84	DHAP ==> LAC
85	R85	GLC_ext + PEP ==> G6P + PYR
86	R86	CO2 ==> CO2_ext
87	R87	O2_ext ==> O2
90	R90	ETH ==> ETH_ext
91	R91	AC ==> AC_ext
92	R92	SUCC ==> SUCC_ext
93	R93	LAC ==> LAC_ext
95	R95	FOR ==> FOR_ext
97	R97	ATP ==> ATP_main
98	R98	0.33 G6P + 144.9 ATP + 0.07 F6P + 0.36 GA3P + 15.7 NADPH + 0.86 3PG + 0.77 PEP + 2.94 PYR + 2.41 ACCOA + 1.65 OAA + 0.96 R5P + 0.36 E4P + 1.28 AKG ==> 3 NADH + BIOM_ext
	biomass
98	R98	196.4 ATP + 45.5 NADPH + 10.7 PEP + 19.1 PYR + 2.97 ACCOA + 10 OAA + 1 R5P + 2.5 E4P + 6.9 AKG ==> 14.5 NADH + BIOM_ext
	protein	Cmol	184.8
		AA	35.3
		Cmol/AA	5.24
ATP production (EFMA output)
WT ATP
R2	R3	R5	R7	R8	R9	R10	R12	R13	R15	R16	R17	R18	R19	R21	R22	R23	R24	R25	R27	R28	R30	R32	R34	R36	R40	R41	R42	R43	R45	R48	R49	R50	R51	R52	R53	R54	R55	R56	R57	R58	R59	R61	R64	R66	R81	R83	R82	R84	R85
1	1	1	1	2	2	2	2	1	2	0	0	0	0	0	0	0	0	0	0	0	0	0	2	2	2	2	2	2	2	2	0	0	0	0	0	2	22	10	0	12	0	0	0	0	0	0	0	0	1
ProdA
R2	R3	R5	R7	R8	R9	R10	R12	R13	R15	R16	R17	R22	R23	R24	R25	R27	R28	R30	R32	R34	R36	R40	R41	R42	R43	R45	R48	R49	R50	R51	R52	R53	R54	R55	R56	R57	R58	R59	R61	R64	R66	R74	R81	R83	R82	R84	R85	R86	R87
1	1	1	1	2	2	2	2	1	0	0	0	0	0	0	0	0	0	0	0	0	0	0	0	0	0	0	0	0	0	0	0	32	32	0	4	0	4	0	0	2	2	2	0	0	0	0	1	2	2
ConA
R2	R5	R7	R8	R9	R10	R12	R13	R15	R16	R17	R18	R19	R21	R22	R23	R24	R25	R27	R28	R30	R32	R34	R36	R40	R41	R42	R43	R45	R48	R49	R50	R51	R52	R54	R55	R56	R57	R58	R59	R61	R64	R66	R81	R83	R82	R84	R86	R87	R91
0	0	0	0	0	0	0	0	0	0	0	0	0	0	0	0	0	0	0	0	0	0	1	1	1	1	1	1	1	1	0	0	0	0	1	7	3	0	4	0	0	0	0	0	0	0	0	2	2	-1
ProdL
R2	R3	R5	R7	R8	R9	R10	R12	R13	R16	R17	R22	R23	R48	R52	R54	R81	R83	R82	R85	R93	R97		ATP
1	1	1	1	2	2	2	2	1	0	0	0	0	0	0	0	-2	0	0	1	2	2		2
ConL
R2	R5	R7	R8	R9	R10	R12	R13	R15	R16	R17	R18	R19	R21	R22	R23	R24	R25	R27	R28	R30	R32	R34	R36	R40	R41	R42	R43	R45	R48	R49	R50	R51	R52	R53	R54	R55	R56	R57	R58	R59	R61	R64	R66	R81	R83	R82	R84	R86	R87
0	0	0	0	0	0	0	0	1	0	0	0	0	0	0	0	0	0	0	0	0	0	1	1	1	1	1	1	1	1	0	0	0	0	0	1	11	5	0	6	0	0	0	0	1	0	0	0	3	3
[truncated: 5 more columns]
