# Supplementary material for: Environment Constrains Fitness Advantages of Division of Labor in Microbial Consortia Engineered for Metabolite Push or Pull Interactions
Source: mSystems. 2022 Jun 28;7(4):e00051-22. doi: 10.1128/msystems.00051-22 (PMC9426560; doi:10.1128/msystems.00051-22)
Supplement: TABLE S2 [file msystems.00051-22-s0003.xlsx]

## Sheet: Sheet1
	Table S2.
											Rxn #	Protein(s), # subunits	AA #	WT		ProdA		ConA		ProdL		ConL
											0	PtsG+ OmpP complex	3444	1	3444	1	3444		0	1	3444		0
											1	2 Pgi	1098	1	1098	1	1098		0	1	1098		0
											2	4 PfkA	1280	1	1280	1	1280		0	1	1280		0
											3	2 FbaA	718	1	718	1	718		0	1	718		0
											4	2 TpiA	510	1	510	1	510		0	1	510		0
											5	4 GapA	1324	1	1324	1	1324		0	1	1324		0
											6	1 Pgk	1164	1	1164	1	1164		0	1	1164		0
											7	2 GpmA	500	1	500	1	500		0	1	500		0
											8	2 Eno	864	1	864	1	864		0	1	864		0
											9	4 PykF	1880	1	1880	1	1880		0	1	1880		0
											10	1 Zwf	491		0		0		0		0		0
											11	1 Pgl	331		0		0		0		0		0
											12	1 Edd	603		0		0		0		0		0
											13	3 Eda	639		0		0		0		0		0
											14	1 LdhA, 1 LldP	880		0		0		0	1	880	1	880
											15	2 PflB	1520		0		0		0		0		0
											16	2 AdhE	1782		0		0		0		0		0
											17	24 AceE,24 AceF,12 LpdA	42096	1	42096	1	42096		0		0	1	42096
											18	2Pta, 1 Ack, 1 YjcG	2377		0	1	2377	1	2377		0		0
											19	6 GltA	2562	1	2562		0	1	2562		0	1	2562
											20	2 AcnB	1730	1	1730		0	1	1730		0	1	1730
											21	2 IcdA	832	1	832		0	1	832		0	1	832
											22	12 SucA, 24 SucB, 2 LpdA	21864	1	21864		0	1	21864		0	1	21864
											23	2 SucC, 2 SucD	1332	1	1332		0	1	1332		0	1	1332
											24	1 SdhA, 1 SdhB, 1 SdhC, 1 SdhD	1068	1	1068		0	1	1068		0	1	1068
											25	1 FrdA, 1 FrdB, 1 FrdC, 1 FrdD	1096		0		0		0		0		0
											26	2 FumC	1868	1	1868		0	1	1868		0	1	1868
											27	2 Mdh	624	1	624		0	1	624		0	1	624
											28	1 Pck	540		0		0		0		0		0
											29	2 AceA	887		0		0		0		0		0
											30	1 AceB	533		0		0		0		0		0
											31	1 Ndh	434		0		0		0		0		0
											32	Nuo complex	4878	1	4878	1	4878	1	4878		0	1	4878
											33	1 CydA, 1 CydB	901		0		0		0		0		0
											34	1 CyoA, 1 CyoB, 1 CyoC, 1 CyoD	1291	1	1291	1	1291	1	1291		0	1	1291
											35	ATP synthase	4893	1	4893		0	1	4893		0	1	4893
											36	8 UdhA	3728	1	3728		0	1	3728		0	1	3728
														WT		ProdA		ConA		ProdL		ConL
											investment (AA)		114562		101548		63424		49047		13662		89646
																*		*
														WT	ProdA	ConA	ProdL	ConL
												total investment (AA)		101548	63424	49047	13662	89646
												Cmol substrate (ATP)-1		0.23	1.5	0.29	3	0.25
												Cmol substrate (AA)-1		5.88235	12.5	8.33333	50	6.66667
												ATP (mol substrate)-1		26	4	6	2	12
												opp. cost (ATP (mol glucose)-1)			22		24
												investment (AA)(ATP)-1		3905.69	15856	8174.5	6831	7470.5
												total investment (ATP equiv)		2.59714e+06	528533	1.4094e+06	227700	2390560
												ATP equiv investment per ATP		99889.8	132133	234899	113850	199213
													Protein from		AA / Cmol S
													ConA		0.12
													ConL		0.15
													WT		0.17
													ProdA		0.08
													ProdL		0.02
R3	R5	R7	R8	R9	R10	R12	R13	R15	R16	R17	R18	R19	R21	R22	R23	R24	R25	R27	R28	R30	R32	R34	R36	R40	R41	R42	R43	R45	R48	R49	R50	R51	R52	R53	R54	R55	R56	R57	R58	R59	R61	R64	R66	R74	R81	R83	R82	R84	R85
11.377	11.377	11.377	23.754	23.754	23.754	23.754	0	0	0	0	0	0	0	5.40431	5.40431	5.40431	2.40252	3.0018	2.0018	1	2.0018	3.85031	3.85031	2.76496	0	0	1.08535	1.08535	2.1707	0	1.08535	1.08535	5.6868	4.65913	0	66.3242	33.2018	0	34.2872	0	0	6.1258	6.1258	0	0	0	0	0	13.7795
R3	R5	R7	R8	R9	R10	R12	R13	R15	R16	R17	R18	R19	R21	R22	R23	R24	R25	R27	R28	R30	R32	R34	R36	R40	R41	R42	R43	R45	R48	R49	R50	R51	R52	R53	R54	R56	R57	R58	R59	R61	R64	R66	R69	R74	R81	R83	R82	R84	R85
144.035	144.035	144.035	284.07	284.07	284.07	284.07	81.835	190.67	0	0	0	0	0	0	0	0	3	-3	1	-4	1	13.8	13.8	13.8	0	0	0	0	-426.54	426.54	0	0	33.8	853.08	775.88	0	0	0	426.54	0	0	0	0	170.93	0	0	0	0	147.035
R5	R7	R8	R9	R10	R12	R13	R15	R16	R17	R18	R19	R21	R22	R23	R24	R25	R27	R28	R30	R32	R34	R36	R40	R41	R42	R43	R45	R48	R49	R50	R51	R52	R53	R54	R55	R56	R57	R58	R59	R61	R64	R66	R69	R81	R83	R82	R84	R86	R87
-3	-3	-10	-10	-10	-10	38.2	0	0	0	69.6	3	0	0	0	0	3	-3	1	-4	1	198.313	198.313	94.9133	81.1133	81.1133	184.513	184.513	287.913	0	103.4	103.4	0	0	3.91333	968.393	391.94	0	576.453	0	0	0	0	0	0	0	0	0	245.627	288.227
R3	R5	R7	R8	R9	R10	R12	R13	R15	R16	R17	R18	R19	R21	R22	R23	R24	R25	R27	R28	R30	R32	R34	R36	R40	R41	R42	R43	R45	R48	R49	R50	R51	R52	R53	R54	R55	R56	R57	R61	R64	R66	R69	R74	R81	R83	R82	R84	R85	R86
0	-3	-3	523.2	523.2	523.2	523.2	0	0	0	0	0	3	65.2	533.2	533.2	0	3	-3	1	-4	1	13.8	13.8	13.8	0	0	0	0	0	0	0	0	33.8	0	456	0	0	0	0	104.68	20	84.94	0	-858.32	533.2	533.2	0	533.2	0
R3	R5	R7	R8	R9	R10	R12	R13	R15	R16	R17	R18	R19	R21	R22	R23	R24	R25	R27	R28	R30	R32	R34	R36	R40	R41	R42	R43	R45	R48	R49	R50	R51	R52	R53	R54	R55	R56	R57	R58	R59	R61	R64	R66	R74	R81	R83	R82	R84	R86
0	-3	-3	-10	-10	-10	-10	0	78.6846	0	0	0	3	35.7277	0	0	0	3	-3	1	-4	1	43.2723	43.2723	13.8	0	0	29.4723	29.4723	58.9446	0	29.4723	29.4723	4.32769	77.2	0	474.255	232.042	0	261.514	0	0	0	0	0	152.612	0	0	0	88.1569
[truncated: 8 more columns]
