# Supplementary material for: Environment Constrains Fitness Advantages of Division of Labor in Microbial Consortia Engineered for Metabolite Push or Pull Interactions
Source: mSystems. 2022 Jun 28;7(4):e00051-22. doi: 10.1128/msystems.00051-22 (PMC9426560; doi:10.1128/msystems.00051-22)
Supplement: TABLE S4 [file msystems.00051-22-s0005.xlsx]

## Sheet: Sheet1
Table S4
			Mass of flask and contents									Evaporation Loss ( g per flask)
	Time(h)	mL Drawn	A	B	C	pH A	pH B	pH C	AVG	STD		Loss A	Loss B	Loss C
	0	0	312.98	314.65	311.39	5.01	5.01	5.01	5.01	0		2.09	2.04	2.7
	14		310.89	312.61	308.69							0.5	0.49	0.5
	14	0.5	310.39	312.12	308.19	5.01	5.01	5.01	5.01	0		0.24	0.74	0.32
	16		310.15	311.38	307.87							2.57	2.05	2.55
	16	2.5	307.58	309.33	305.32	5.01	5.01	5.01	5.01	0		0.54	0.55	0.67
	20		307.04	308.78	304.65							5.14	5.11	5
	20	5	301.9	303.67	299.65	5.02	5.02	5.02	5.02	0		3.48	3.48	4.47
	44		298.42	300.19	295.18							1	0.99	1
	44	1	297.42	299.2	294.18	5.04	5.03	5.04	5.03667	0.0057735		2.62	2.57	3.23
	68	0	294.8	296.63	290.95							0.88	0.92	1.17
	92		293.92	295.71	289.78							1.01	1.01	1.01
	92	1	292.91	294.7	288.77	5.04	5.03	5.04	5.03667	0.0057735		3.5	3.68	4.7
	116		289.41	291.02	284.07							1.01	1	1.01
	116	1	288.4	290.02	283.06	5.03	5.03	5.03	5.03	0		3.51	3.46	3.79
	140		284.89	286.56	279.27							1	1	1
	140	1	283.89	285.56	278.27	5.04	5.05	5.04	5.04333	0.0057735		3.64	3.61	3.92
	164		280.25	281.95	274.35							1	1.01	1.05
	164	1	279.25	280.94	273.3	5.03	5.03	5.03	5.03	0		3.54	3.54	3.75
	188		275.71	277.4	269.55							1	1	1
	188	1	274.71	276.4	268.55	5.03	5.04	5.04	5.03667	0.0057735
															AVG	STD	STD
												38.27	38.25	42.84	39.7867	2.64428	2.64428
												14.23	13.66	14.12	14.0033	0.302379	0.302379
												24.04	24.59	28.72	25.7833	2.55805	2.55805
