# Supplementary material for: Environment Constrains Fitness Advantages of Division of Labor in Microbial Consortia Engineered for Metabolite Push or Pull Interactions
Source: mSystems. 2022 Jun 28;7(4):e00051-22. doi: 10.1128/msystems.00051-22 (PMC9426560; doi:10.1128/msystems.00051-22)
Supplement: TABLE S3 [file msystems.00051-22-s0004.xlsx]

## Sheet: Sheet1
	Table S3. Measurements, calculated rates, and yields across varied initial pH conditions for generalist, producers, and consortia.
	pH	Generalist		Lactate Producer		Lactate Consortium		Acetate Producer		Acetate Consortium
	Average growth rate (h-1)
	7.5	0.37	-0.01	0.14	-0.01	0.15	0	0.23	-0.02	0.25	0
	7	0.53	-0.01	0.13	-0.01	0.22	-0.01	0.34	-0.01	0.27	-0.01
	6.5	0.45	0	0.17	0	0.21	-0.01	0.33	-0.01	0.23	-0.01
	6	0.46	-0.01	0.11	0	0.16	0	0.33	-0.01	0.18	0
	Biomass yield (g CDW produced (g glucose consumed)-1)
	7.5	0.32	-0.08	0.05	-0.01	0.23	-0.13	0.18	-0.02	0.33	-0.19
	7	0.42	-0.03	0.07	-0.04	0.34	-0.04	0.18	-0.01	0.4	-0.21
	6.5	0.39	-0.01	0.07	-0.04	0.29	-0.02	0.14	-0.01	0.22	-0.02
	6	0.56	-0.31	0.01		0.4	-0.06	0.23	-0.01	0.26	-0.03
	Substrate consumption rate (mmol glucose (g CDW produced)-1 h-1)
	7.5	6.7	-1.46	14.96	-3.68	4.13	-1.87	7.32	-0.76	4.96	-2.2
	7	6.99	-0.6	12.7	-5.27	3.63	-0.45	10.59	-0.97	4.36	-1.92
	6.5	6.44	-0.16	19.47	-16.89	4.05	-0.33	13.43	-0.81	5.8	-0.68
	6	5.6	-2.73	55.63		2.21	-0.27	7.94	-0.71	3.9	-0.34
	Organic acid production rate (mmol organic acid produced (g CDW produced)-1 h-1)
	7.5	7.04	-0.24	25.84	-0.45	10.88	-2.42	9.41	-0.73	7.42	-0.25
	7	3.6	-0.13	24.57	-0.79	NA	NA	13.21	-0.84	8.63	-0.33
	6.5	3.75	-0.13	28.68	-1.17	NA	NA	10.63	-0.33	5.74	-0.78
	6	3.46	-0.13	21.22	-1	NA	NA	8.87	-0.24	2.68	-0.64
	Organic acid/biomass selectivity (g organic acid produced (g CDW produced)-1)
	7.5	1.13	-0.02	16.79	-0.43	6.84	-1.56	2.38	-0.04	1.77	-0.08
	7	0.4	-0.02	17.16	-0.2	NA	NA	2.28	-0.06	1.91	-0.09
	6.5	0.49	-0.02	15.06	-0.77	NA	NA	1.91	-0.02	1.45	-0.16
	6	0.44	-0.02	17.07		NA	NA	1.58	-0.06	0.87	-0.23
	Organic acid yield (g organic acid produced (g glucose consumed)-1)
	7.5	0.36	-0.1	0.89	-0.19	1.45	-0.45	0.42	-0.03	0.6	-0.36
	7	0.17	-0.02	1.15	-0.66	NA	NA	0.41	-0.02	0.78	-0.45
	6.5	0.19	-0.01	1.13	-0.68	NA	NA	0.26	-0.02	0.32	-0.02
	6	0.24	-0.12	0.18		NA	NA	0.37	-0.03	0.23	-0.05
	Total glucose consumed (mmol glucose consumed)
	7.5	1.86	-0.44	2.71	-0.78	12.42	-1.98	2.03	-0.27	1.5	-0.67
	7	2.89	-0.35	1.85	-0.78	5.38	-0.8	2.48	-0.18	0.92	-0.44
	6.5	2.37	-0.03	0.9	-0.75	3.61	-0.26	1.93	-0.14	1.44	-0.26
	6	0.98	-0.51	1.67		1.19	-0.18	0.79	-0.05	1.2	-0.11
	Maximum biomass concentration (g CDW L-1)
	7.5	0.13	-0.01	0.04	0	0.25	-0.04	0.09	-0.01	0.12	0
	7	0.31	-0.01	0.03	0	0.48	-0.02	0.12	0	0.1	-0.01
	6.5	0.19	0	0.02	0	0.26	-0.01	0.08	0	0.09	-0.01
	6	0.11	0	0.01	0	0.14	-0.01	0.05	0	0.08	-0.01
	Biomass yield per net H+ produced (g CDW (mol H+)-1)
	7.5	1.26	-0.04	0.14	-0.01	0.42	-0.12	0.65	-0.03	0.96	-0.03
	7	1.43	-0.06	0.09	0	2.16	-0.02	0.49	-0.01	0.79	-0.01
	6.5	0.76	-0.01	0.09	-0.01	0.91	-0.01	0.31	0	0.6	-0.16
	6	0.46	-0.02	0.03	0	0.61	-0.05	0.21	0	0.35	-0.03
